# Supplementary material for: Protection Induced by Simultaneous Subcutaneous and Endobronchial Vaccination with BCG/BCG and BCG/Adenovirus Expressing Antigen 85A against Mycobacterium bovis in Cattle
Source: PLoS One. 2015 Nov 6;10(11):e0142270. doi: 10.1371/journal.pone.0142270 (PMC4636221; doi:10.1371/journal.pone.0142270)
Supplement: S4 File — Total gross pathology counts for each animal in the different groups in the different tissues evaluated as indicated in materials and methods. (XLSX) [file pone.0142270.s006.xlsx]

## Sheet: Sheet1
Pathology score
		Lung	LN	Total			Lung	LN	Total			Lung	LN	Total			Lung	LN	Total			Lung	LN	Total
	BCG s.c.					BCG e.b.					BCG/BCG					BCG/Ad85A					Naïve
	C12-7134	0	1	1		C12-7133	0	2	2		C12-7132	0	0	0		C12-7137	0	0	0		C12-7135	0	0	0
	C12-7139	6	0	6		C12-7136	15	12	27		C12-7138	0	0	0		C12-7140	4	0	0		C12-7141	0	2	2
	C12-7143	2	0	2		C12-7145	0	0	0		C12-7149	6	0	6		C12-7146	0	0	0		C12-7142	6	0	6
	C12-7144	2	0	2		C12-7150	0	0	0		C12-7153	5	0	5		C12-7147	0	3	3		C12-7151	0	12	12
	C12-7156	5	9	14		C12-7157	0	0	0		C12-7155	0	0	0		C12-7152	1	0	1		C12-7154	4	10	14
	C12-6874	0	4	4		C12-6879	0	0	0		C12-6872	2	0	2		C12-6884	9	0	9		C12-6885	3	0	3
	C12-6878	5	4	9		C12-6880	0	0	0		C12-6873	0	0	0		C12-6887	0	0	0		C12-6894	9	7	16
	C12-6882	0	0	0		C12-6888	7	4	11		C12-6875	0	0	0		C12-6891	0	0	0		C12-6895	14	13	27
	C12-6883	0	0	0		C12-6889	1	8	9		C12-6876	7	7	14		C12-6892	8	5	13		C12-6896	8	20	28
	C12-6886	7	4	11		C12-6890	0	3	3		C12-6877	5	0	5		C12-6893	0	0	0
