# Supplementary material for: Protection Induced by Simultaneous Subcutaneous and Endobronchial Vaccination with BCG/BCG and BCG/Adenovirus Expressing Antigen 85A against Mycobacterium bovis in Cattle
Source: PLoS One. 2015 Nov 6;10(11):e0142270. doi: 10.1371/journal.pone.0142270 (PMC4636221; doi:10.1371/journal.pone.0142270)
Supplement: S1 Table — + indicates presence of M. bovis. - indicates no mycobacteria were recovered from these tissues. (XLSX) [file pone.0142270.s007.xlsx]

## Sheet: Sheet1
Supplementary table 1. Bacterial load was determined as described in materials and methods. + indicates presence of M. bovis. - indicates no mycobacteria were recovered from these tissues
	Group	BCG s.c.
	Animal number	C12-7134	C12-7139	C12-7143	C12-7144	C12-7156	C12-6874	C12-6878	C12-6882	C12-6883	C12-6886	Animal number
	Lymph node											Lymph node
	Right mandibular	-	+	-	-	-	-	-	-	-	-	Right mandibular
	Left mandibular	-	+	-	-	-	+	-	-	-	-	Left mandibular
	Right Parotideal	-	+	-	-	-	-	-	-	-	-	Right Parotideal
	Left Parotideal	-	+	-	-	-	-	-	-	-	-	Left Parotideal
	Right Lat.retroph	-	-	-	-	-	-	-	-	-	-	Right Lat.retroph
	Left Lat.retrophar	-	-	-	-	-	-	-	-	-	-	Left Lat.retrophar
	Right Med.retrophar	-	+	-	-	-	-	-	-	-	-	Right Med.retrophar
	Left Med.retrophar	-	-	-	-	-	-	-	-	-	-	Left Med.retrophar
	Right tonsil	-	-	-	-	-	-	-	-	-	-	Right tonsil
	Left tonsil	-	-	-	-	-	-	-	-	-	-	Left tonsil
	Right Bronchial	-	-	-	-	-	-	-	-	-	-	Right Bronchial
	Left Bronchial	-	+	-	+	+	+	+	-		+	Left Bronchial
	Cranial Mediastinal	-	+	-	-	+	-	-	-	+	+	Cranial Mediastinal
	Caudal mediastinal	+	+	-	-	+	+	+	-	-		Caudal mediastinal
	Cranial tracheobron	-	-	-	-	+	+	+	-	-	+	Cranial tracheobron
	Lung	-	-	-	-	+	+	+	-	-	+	Lung
	Group	BCG e.b.
	Animal number	C12-7133	C12-7136	C12-7145	C12-7150	C12-7157	C12-6879	C12-6880	C12-6888	C12-6889	C12-6890	Animal number
	Lymph node	-	-	-	-	-	-	-	-	-	-	Lymph node
	Right mandibular	-	-	-	-	-	-	-	-	-	-	Right mandibular
	Left mandibular	-	-	-	-	-	-	-	-	-	-	Left mandibular
	Right Parotideal	-	-	-	-	-	-	-	-	-	-	Right Parotideal
	Left Parotideal	-	-	-	-	-	-	-	-	-	-	Left Parotideal
	Right Lat.retroph	-	-	-	-	-	-	-	-	-	-	Right Lat.retroph
	Left Lat.retrophar	-	-	-	-	-	-	-	+	-	-	Left Lat.retrophar
	Right Med.retrophar	-	-	-	-	-	-	-	+	-	+	Right Med.retrophar
	Left Med.retrophar	-	+	-	-	-	-	-	+	-	+	Left Med.retrophar
	Right tonsil	-	-	-	-	-	-	-	-	-	-	Right tonsil
	Left tonsil											Left tonsil
	Right Bronchial	-	+	-	-	-	-	-	-	-	-	Right Bronchial
	Left Bronchial	-	+	-	-	-	-	-	-	+	-	Left Bronchial
	Cranial Mediastinal	-	+	-	+	-	-	-	-	+	+	Cranial Mediastinal
	Caudal mediastinal	-	+	-	+	-	-	-	+	+	-	Caudal mediastinal
	Cranial tracheobron	-	-	-	-	-	-	-	+	+	-	Cranial tracheobron
	Lung	-	+	-	+	-	-	-	+	+	-	Lung
	Group	BCG/BCG
	Animal number	C12-7132	C12-7138	C12-7149	C12-7153	C12-7155	C12-6872	C12-6873	C12-6875	C12-6876	C12-6877
	Lymph node											Lymph node
	Right mandibular	-	-	-	-	-	-	-	-	-	-	Right mandibular
	Left mandibular	-	-	-	-	-	-	-	-	-	-	Left mandibular
	Right Parotideal	-	-	-	-	-	-	-	-	-	-	Right Parotideal
	Left Parotideal	-	-	-	-	-	-	+	-	-	-	Left Parotideal
	Right Lat.retroph	-	-	-	-	-	-	-	-	-	-	Right Lat.retroph
	Left Lat.retrophar	-	-	-	-	-	-	-	-	-	-	Left Lat.retrophar
	Right Med.retrophar	-	-	-	-	-	-	-	-	-	-	Right Med.retrophar
	Left Med.retrophar	-	-	-	-	-	+	-	-	-	-	Left Med.retrophar
	Right tonsil	-	-	-	-	-	-	-	-	-	-	Right tonsil
	Left tonsil	-	-	-	-	-	-	-	-	-	-	Left tonsil
	Right Bronchial	+	-	-	-	-	-	+	+	-	-	Right Bronchial
	Left Bronchial	-	-	+	-	+	-	+	+	+	+	Left Bronchial
	Cranial Mediastinal	+	+	+	-	+	+	+	+	+	+	Cranial Mediastinal
	Caudal mediastinal	+	-	+	-	-	-	+	+	+	+	Caudal mediastinal
	Cranial tracheobron	-	+	-	-	-	+	-	-	-	+	Cranial tracheobron
	Lung	-	-	-	-	-	-	-	+	+	-	Lung
	Group	BCG/Ad85A
	Animal number	C12-7137	C12-7140	C12-7146	C12-7147	C12-7152	C12-6884	C12-6887	C12-6891	C12-6892	C12-6893	Animal number
	Lymph node											Lymph node
	Right mandibular	-	-	-	-	-	-	-	-	-	-	Right mandibular
	Left mandibular	-	-	-	-	-	-	-	-	-	-	Left mandibular
	Right Parotideal	-	-	-	-	-	-	-	-	-	-	Right Parotideal
	Left Parotideal	-	-	-	-	-	-	-	-	-	-	Left Parotideal
	Right Lat.retroph	-	-	-	-	-	-	-	-	-	-	Right Lat.retroph
	Left Lat.retrophar	-	-	-	-	-	-	-	-	-	-	Left Lat.retrophar
	Right Med.retrophar	-	-	-	-	-	-	-	-	-	-	Right Med.retrophar
	Left Med.retrophar	-	-	-	-	-	-	-	-	-	-	Left Med.retrophar
	Right tonsil	-	-	-	-	-	-	-	-	-	-	Right tonsil
	Left tonsil	-	-	-	-	-	-	-	-	-	-	Left tonsil
	Right Bronchial	-	+	-	+	-	+	-	-	-	-	Right Bronchial
	Left Bronchial	-	+	-	+	-	+	-	-	+	-	Left Bronchial
	Cranial Mediastinal	-	+	+	+	-	+	+	+	+	+	Cranial Mediastinal
	Caudal mediastinal	-	-	-	+	-	+	-	+	+	-	Caudal mediastinal
	Cranial tracheobron	-	-	+	-	-	+	-	+	-	-	Cranial tracheobron
	Lung	-	-	-	-	-	-	-	+	+	-	Lung
	Group	Naïve
	Animal number	C12-7135	C12-7141	C12-7142	C12-7151	C12-7154	C12-6885	C12-6894	C12-6895	C12-6896		Animal number
	Lymph node											Lymph node
	Right mandibular	-	-	-	-	-	-	-	-	-		Right mandibular
	Left mandibular	-	-	-	-	-	-	-	-	-		Left mandibular
	Right Parotideal	-	-	-	-	+	-	-	-	-		Right Parotideal
	Left Parotideal	-	-	-	-	-	-	-	-	-		Left Parotideal
	Right Lat.retroph	-	-	-	-	+	-	-	-	-		Right Lat.retroph
	Left Lat.retrophar	+	-	-	-	-	-	-	-	-		Left Lat.retrophar
	Right Med.retrophar	+	-	-	-	-	-	-	-	-		Right Med.retrophar
	Left Med.retrophar	+	-	-	-	-	-	-	-	-		Left Med.retrophar
	Right tonsil	-	-	-	-	-	-	-	-	-		Right tonsil
	Left tonsil	-	-	-	-	-	-	-	-	-		Left tonsil
	Right Bronchial	-	-	-	-	-	-	-	+	+		Right Bronchial
	Left Bronchial	+	-	-	-	+	-	-	+	+		Left Bronchial
	Cranial Mediastinal	+	-	+	+	+	+	+	+	+		Cranial Mediastinal
	Caudal mediastinal	+	-	-	+	+	-	+	+	+		Caudal mediastinal
	Cranial tracheobron	+	-	+	+	+	-	+	+	+		Cranial tracheobron
	Lung	-	-	-	-	+	-	+	+	+		Lung
